# Supplementary material for: Circulating CCDC3 as an Indicator of Visceral Fat Accumulation in Patients with Type 2 Diabetes Mellitus
Source: Metabolites. 2026 Feb 3;16(2):111. doi: 10.3390/metabo16020111 (PMC12942216; doi:10.3390/metabo16020111)
Supplement: Supplementary file 1 [file metabolites-16-00111-s001.zip]

Archive with 1 entries (1 files):
- metabolites-4116558-supplementary.pdf
